# Supplementary material for: Oral Hygiene and Dietary Behaviors Among Romanian Schoolchildren: A Cross-Sectional Study
Source: Children (Basel). 2025 Dec 18;12(12):1712. doi: 10.3390/children12121712 (PMC12731438; doi:10.3390/children12121712)
Supplement: Supplementary file 1 [file children-12-01712-s001.zip]

Archive with 1 entries (1 files):
- children-3990094-supplementary.pdf
